# Supplementary material for: Conjunctival Sac Microbiome in Infectious Conjunctivitis
Source: Microorganisms. 2021 Oct 4;9(10):2095. doi: 10.3390/microorganisms9102095 (PMC8540322; doi:10.3390/microorganisms9102095)
Supplement: Supplementary file 1 [file microorganisms-09-02095-s001.zip]

Archive with 1 entries (1 files):
- microorganisms-1385753-supplementary.xlsx
