# Supplementary material for: Conjunctival Sac Microbiome in Infectious Conjunctivitis
Source: Microorganisms. 2021 Oct 4;9(10):2095. doi: 10.3390/microorganisms9102095 (PMC8540322; doi:10.3390/microorganisms9102095)
Supplement: Supplementary file 1 [file microorganisms-09-02095-s001.zip › microorganisms-1385753-supplementary.xlsx]

## Sheet: Instructions
プライマー・テンプレート・ファイルへの入力方法
注意： 本テンプレートはIon Torrent用 Fusion Primerのご依頼専用となります。
＜入力方法＞
1. 「Fusion Primer Input」シートへ必要情報の入力 - B列: Amplicon_ID(Primer Name)を入力。 -、 (、 )、_、.および半角スペースを含めて半角英数字20文字まで入力できます。 - C列: Direction(Fw/Rv)を選択。 → 「Fw: A adapter」、「Rv: trP1 adapter」の配列が自動で付加されます。 ＜Fw選択時＞D列: 「Barcode Name」を選択 → 該当する「Barcode」配列が自動で付加されます。 ＜Rv選択時＞H列「Specific Seq」の入力へ - H列: Specific Seqを入力
2. 「Tube template」シートへ必要情報の入力 「Researcher Name」 → お客様名をご入力下さい 「Synthesis scale」 → ご希望の合成スケールをご選択ください。 「Purification」 → ご希望の精製方法をご選択ください。（～55merまでの場合、「HPLC精製（HPL）」が選択できます。） ※Ion Torrent用 Fusion Primerは未修飾品となりますので、5'MODおよび3'MOD、Special Handlingはご入力いただけません。
<プライマー名について> -ご入力/ご選択内容を元に自動で「Oligo Name」が入力されます。（「Primer Name」_「Adapter Name」_「Barcord Name」_「Direction」） -（例）Primer Name:Test01、A adapter選択、Ion Xpress™ Barcode 1選択、Fw選択の場合、 → 「Oligo Name」・・・「Test01_A_BC01_Fw」
<精製方法について> -Ion Torrent用 Fusion Primerはどの精製方法でもご利用いただけます。 -各Primerの全長塩基数に応じて選択可能な精製方法の中からご選択ください。
<精製グレード選択のガイダンス>
http://www.lifetechnologies.com/jp/ja/home/products-and-services/product-types/primers-oligos-nucleotides/invitrogen-custom-dna-oligos/oligo-ordering-details/oligo-purity-selection-guide.html
＜注文方法＞ 下記のいずれかの方法でご注文下さい
1.オンラインオーダー：「アップロード注文」からご注文
http://www.lifetechnologies.com/jp/ja/home/products-and-services/product-types/primers-oligos-nucleotides/invitrogen-custom-dna-oligos.html
2. E-mailオーダー：E-mailでご注文
jpprimerorder@invitrogen.com
ORDERING CODES （オーダーコード）
PURIFICATION （精製方法）	コード	対応鎖長
Desalted （脱塩精製）	DSL	～100mer
Cartridge （カートリッジ精製）	COP	～100mer
HPLC （HPLC精製）	HPL	～55mer
SCALES OF SYNTHESIS* （合成スケール）	コード
50 nmoles （50ナノモル スケール）	50N
200 nmoles （200ナノモル スケール）	200N
*合成開始時のCPG の分量.
SEQUENCE CODES （塩基コード）	コード
Deoxyadenine （デオキシアデニン）	A
Deoxycytosine （デオキシシトシン）	C
Deoxyguanidine （デオキシグアニン）	G
Thymidine （チミジン）	T

## Sheet: Tube template
Oligo sequence (5' to 3')	Oligo name	Researcher Name	Synthesis scale (use drop-down)	5 ' Mod	3' Mod	Purification (use drop-down)	Special Handling
CCATCTCATCCCTGCGTGTCTCCGACTCAGCTAAGGTAACGATAGAGTTTGATYMTGGCTCAG	V1-V2_B1_F_A_BC1_Fw					DSL
CCATCTCATCCCTGCGTGTCTCCGACTCAGTAAGGAGAACGATAGAGTTTGATYMTGGCTCAG	V1-V2_B2_F_A_BC2_Fw					DSL
CCATCTCATCCCTGCGTGTCTCCGACTCAGAAGAGGATTCGATAGAGTTTGATYMTGGCTCAG	V1-V2_B3_F_A_BC3_Fw					DSL
CCATCTCATCCCTGCGTGTCTCCGACTCAGTACCAAGATCGATAGAGTTTGATYMTGGCTCAG	V1-V2_B4_F_A_BC4_Fw					DSL
CCATCTCATCCCTGCGTGTCTCCGACTCAGCAGAAGGAACGATAGAGTTTGATYMTGGCTCAG	V1-V2_B5_F_A_BC5_Fw					DSL
CCATCTCATCCCTGCGTGTCTCCGACTCAGCTGCAAGTTCGATAGAGTTTGATYMTGGCTCAG	V1-V2_B6_F_A_BC6_Fw					DSL
CCATCTCATCCCTGCGTGTCTCCGACTCAGTTCGTGATTCGATAGAGTTTGATYMTGGCTCAG	V1-V2_B7_F_A_BC7_Fw					DSL
CCATCTCATCCCTGCGTGTCTCCGACTCAGTTCCGATAACGATAGAGTTTGATYMTGGCTCAG	V1-V2_B8_F_A_BC8_Fw					DSL
CCATCTCATCCCTGCGTGTCTCCGACTCAGTGAGCGGAACGATAGAGTTTGATYMTGGCTCAG	V1-V2_B9_F_A_BC9_Fw					DSL
CCATCTCATCCCTGCGTGTCTCCGACTCAGCTGACCGAACGATAGAGTTTGATYMTGGCTCAG	V1-V2_B10_F_A_BC10_Fw					DSL
CCATCTCATCCCTGCGTGTCTCCGACTCAGTCCTCGAATCGATAGAGTTTGATYMTGGCTCAG	V1-V2_B11_F_A_BC11_Fw					DSL
CCATCTCATCCCTGCGTGTCTCCGACTCAGTAGGTGGTTCGATAGAGTTTGATYMTGGCTCAG	V1-V2_B12_F_A_BC12_Fw					DSL
CCATCTCATCCCTGCGTGTCTCCGACTCAGTCTAACGGACGATAGAGTTTGATYMTGGCTCAG	V1-V2_B13_F_A_BC13_Fw					DSL
CCATCTCATCCCTGCGTGTCTCCGACTCAGTTGGAGTGTCGATAGAGTTTGATYMTGGCTCAG	V1-V2_B14_F_A_BC14_Fw					DSL
CCATCTCATCCCTGCGTGTCTCCGACTCAGTCTAGAGGTCGATAGAGTTTGATYMTGGCTCAG	V1-V2_B15_F_A_BC15_Fw					DSL
CCATCTCATCCCTGCGTGTCTCCGACTCAGTCTGGATGACGATAGAGTTTGATYMTGGCTCAG	V1-V2_B16_F_A_BC16_Fw					DSL
CCATCTCATCCCTGCGTGTCTCCGACTCAGTCTATTCGTCGATAGAGTTTGATYMTGGCTCAG	V1-V2_B17_F_A_BC17_Fw					DSL
CCATCTCATCCCTGCGTGTCTCCGACTCAGAGGCAATTGCGATAGAGTTTGATYMTGGCTCAG	V1-V2_B18_F_A_BC18_Fw					DSL
CCATCTCATCCCTGCGTGTCTCCGACTCAGTTAGTCGGACGATAGAGTTTGATYMTGGCTCAG	V1-V2_B19_F_A_BC19_Fw					DSL
CCATCTCATCCCTGCGTGTCTCCGACTCAGCAGATCCATCGATAGAGTTTGATYMTGGCTCAG	V1-V2_B20_F_A_BC20_Fw					DSL
CCTCTCTATGGGCAGTCGGTGATTGCTGCCTCCCGTAGGAGT	V1-V2_R_trP1_Rv_trP1_Rv					DSL
CCATCTCATCCCTGCGTGTCTCCGACTCAGTCGCAATTACGATAGAGTTTGATYMTGGCTCAG	V1-V2_B21_F_A_BC21_Fw					DSL
CCATCTCATCCCTGCGTGTCTCCGACTCAGTTCGAGACGCGATAGAGTTTGATYMTGGCTCAG	V1-V2_B22_F_A_BC22_Fw					DSL
CCATCTCATCCCTGCGTGTCTCCGACTCAGTGCCACGAACGATAGAGTTTGATYMTGGCTCAG	V1-V2_B23_F_A_BC23_Fw					DSL
CCATCTCATCCCTGCGTGTCTCCGACTCAGAACCTCATTCGATAGAGTTTGATYMTGGCTCAG	V1-V2_B24_F_A_BC24_Fw					DSL
CCATCTCATCCCTGCGTGTCTCCGACTCAGCCTGAGATACGATAGAGTTTGATYMTGGCTCAG	V1-V2_B25_F_A_BC25_Fw					DSL
CCATCTCATCCCTGCGTGTCTCCGACTCAGTTACAACCTCGATAGAGTTTGATYMTGGCTCAG	V1-V2_B26_F_A_BC26_Fw					DSL
CCATCTCATCCCTGCGTGTCTCCGACTCAGTTACAACCTCGATAGAGTTTGATYMTGGCTCAG	LTR_B26_F_A_BC26_Fw					DSL
CCTCTCTATGGGCAGTCGGTGAT	Human_R_trP1_Rv					DSL

## Sheet: Fusion Primer Input
No.	Amplicon_ID	Direction	Barcode Name	adapter Name	adapter Seq	Barcord Seq	Specific Seq*	Length			精製方法選択用							Fw	Rv	Group	Barcode	Add Seq	Final Barcord	A adapter		trP1 adapter			Additional Barcord Name			Additional Primer Name1	Additional Primer Name2	Additional Primer Name3	Final Seq Name(1st)	Final Seq(1st)	Synthesis Scale	Purification	Fw/Rv
	(Primer Name)	(Fw/Rv)	（Fwの場合ご選択）	（自動付加）	（自動付加）	（自動付加）					判別鎖長	55						Ion Xpress™ Barcode 1		1	CTAAGGTAAC	GAT	CTAAGGTAACGAT	Yes	CCATCTCATCCCTGCGTGTCTCCGACTCAG	Yes	CCTCTCTATGGGCAGTCGGTGAT		_BC1										Fw	Rv
1	V1-V2_B1_F	Fw	Ion Xpress™ Barcode 1	A adapter	CCATCTCATCCCTGCGTGTCTCCGACTCAG	CTAAGGTAACGAT	AGAGTTTGATYMTGGCTCAG	63			Aset		Aset	Bset				Ion Xpress™ Barcode 2		1	TAAGGAGAAC	GAT	TAAGGAGAACGAT	No		No			_BC2			_A	_BC1	_Fw	V1-V2_B1_F_A_BC1_Fw	CCATCTCATCCCTGCGTGTCTCCGACTCAGCTAAGGTAACGATAGAGTTTGATYMTGGCTCAG	50N	DSL	Rv	Fw
2	V1-V2_B2_F	Fw	Ion Xpress™ Barcode 2	A adapter	CCATCTCATCCCTGCGTGTCTCCGACTCAG	TAAGGAGAACGAT	AGAGTTTGATYMTGGCTCAG	63			Aset		DSL	DSL				Ion Xpress™ Barcode 3		1	AAGAGGATTC	GAT	AAGAGGATTCGAT						_BC3			_A	_BC2	_Fw	V1-V2_B2_F_A_BC2_Fw	CCATCTCATCCCTGCGTGTCTCCGACTCAGTAAGGAGAACGATAGAGTTTGATYMTGGCTCAG	50N	DSL
3	V1-V2_B3_F	Fw	Ion Xpress™ Barcode 3	A adapter	CCATCTCATCCCTGCGTGTCTCCGACTCAG	AAGAGGATTCGAT	AGAGTTTGATYMTGGCTCAG	63			Aset		COP	COP				Ion Xpress™ Barcode 4		1	TACCAAGATC	GAT	TACCAAGATCGAT	Additional Primer Name		Additional Primer Name			_BC4			_A	_BC3	_Fw	V1-V2_B3_F_A_BC3_Fw	CCATCTCATCCCTGCGTGTCTCCGACTCAGAAGAGGATTCGATAGAGTTTGATYMTGGCTCAG	50N	DSL	Additional Primer Name(1st)
4	V1-V2_B4_F	Fw	Ion Xpress™ Barcode 4	A adapter	CCATCTCATCCCTGCGTGTCTCCGACTCAG	TACCAAGATCGAT	AGAGTTTGATYMTGGCTCAG	63			Aset			HPL				Ion Xpress™ Barcode 5		1	CAGAAGGAAC	GAT	CAGAAGGAACGAT	Yes	_A adapter	Yes	_trP1 adapter		_BC5			_A	_BC4	_Fw	V1-V2_B4_F_A_BC4_Fw	CCATCTCATCCCTGCGTGTCTCCGACTCAGTACCAAGATCGATAGAGTTTGATYMTGGCTCAG	50N	DSL	Fw	_Fw
5	V1-V2_B5_F	Fw	Ion Xpress™ Barcode 5	A adapter	CCATCTCATCCCTGCGTGTCTCCGACTCAG	CAGAAGGAACGAT	AGAGTTTGATYMTGGCTCAG	63			Aset							Ion Xpress™ Barcode 6		1	CTGCAAGTTC	GAT	CTGCAAGTTCGAT	No		No			_BC6			_A	_BC5	_Fw	V1-V2_B5_F_A_BC5_Fw	CCATCTCATCCCTGCGTGTCTCCGACTCAGCAGAAGGAACGATAGAGTTTGATYMTGGCTCAG	50N	DSL	Rv	_Rv
6	V1-V2_B6_F	Fw	Ion Xpress™ Barcode 6	A adapter	CCATCTCATCCCTGCGTGTCTCCGACTCAG	CTGCAAGTTCGAT	AGAGTTTGATYMTGGCTCAG	63			Aset							Ion Xpress™ Barcode 7		1	TTCGTGATTC	GAT	TTCGTGATTCGAT						_BC7			_A	_BC6	_Fw	V1-V2_B6_F_A_BC6_Fw	CCATCTCATCCCTGCGTGTCTCCGACTCAGCTGCAAGTTCGATAGAGTTTGATYMTGGCTCAG	50N	DSL		_Fw
7	V1-V2_B7_F	Fw	Ion Xpress™ Barcode 7	A adapter	CCATCTCATCCCTGCGTGTCTCCGACTCAG	TTCGTGATTCGAT	AGAGTTTGATYMTGGCTCAG	63			Aset							Ion Xpress™ Barcode 8		1	TTCCGATAAC	GAT	TTCCGATAACGAT						_BC8			_A	_BC7	_Fw	V1-V2_B7_F_A_BC7_Fw	CCATCTCATCCCTGCGTGTCTCCGACTCAGTTCGTGATTCGATAGAGTTTGATYMTGGCTCAG	50N	DSL
8	V1-V2_B8_F	Fw	Ion Xpress™ Barcode 8	A adapter	CCATCTCATCCCTGCGTGTCTCCGACTCAG	TTCCGATAACGAT	AGAGTTTGATYMTGGCTCAG	63			Aset							Ion Xpress™ Barcode 9		1	TGAGCGGAAC	GAT	TGAGCGGAACGAT	Direction		Direction			_BC9			_A	_BC8	_Fw	V1-V2_B8_F_A_BC8_Fw	CCATCTCATCCCTGCGTGTCTCCGACTCAGTTCCGATAACGATAGAGTTTGATYMTGGCTCAG	50N	DSL	Additional Primer Name(2nd)
9	V1-V2_B9_F	Fw	Ion Xpress™ Barcode 9	A adapter	CCATCTCATCCCTGCGTGTCTCCGACTCAG	TGAGCGGAACGAT	AGAGTTTGATYMTGGCTCAG	63			Aset							Ion Xpress™ Barcode 10		1	CTGACCGAAC	GAT	CTGACCGAACGAT	Yes	Fw	Yes	Rv		_BC10			_A	_BC9	_Fw	V1-V2_B9_F_A_BC9_Fw	CCATCTCATCCCTGCGTGTCTCCGACTCAGTGAGCGGAACGATAGAGTTTGATYMTGGCTCAG	50N	DSL	Fw	_Fw
10	V1-V2_B10_F	Fw	Ion Xpress™ Barcode 10	A adapter	CCATCTCATCCCTGCGTGTCTCCGACTCAG	CTGACCGAACGAT	AGAGTTTGATYMTGGCTCAG	63			Aset							Ion Xpress™ Barcode 11		1	TCCTCGAATC	GAT	TCCTCGAATCGAT						_BC11			_A	_BC10	_Fw	V1-V2_B10_F_A_BC10_Fw	CCATCTCATCCCTGCGTGTCTCCGACTCAGCTGACCGAACGATAGAGTTTGATYMTGGCTCAG	50N	DSL	Rv	_Rv
11	V1-V2_B11_F	Fw	Ion Xpress™ Barcode 11	A adapter	CCATCTCATCCCTGCGTGTCTCCGACTCAG	TCCTCGAATCGAT	AGAGTTTGATYMTGGCTCAG	63			Aset							Ion Xpress™ Barcode 12		1	TAGGTGGTTC	GAT	TAGGTGGTTCGAT						_BC12			_A	_BC11	_Fw	V1-V2_B11_F_A_BC11_Fw	CCATCTCATCCCTGCGTGTCTCCGACTCAGTCCTCGAATCGATAGAGTTTGATYMTGGCTCAG	50N	DSL
12	V1-V2_B12_F	Fw	Ion Xpress™ Barcode 12	A adapter	CCATCTCATCCCTGCGTGTCTCCGACTCAG	TAGGTGGTTCGAT	AGAGTTTGATYMTGGCTCAG	63			Aset							Ion Xpress™ Barcode 13		1	TCTAACGGAC	GAT	TCTAACGGACGAT	A adapter Yes/No Selection					_BC13			_A	_BC12	_Fw	V1-V2_B12_F_A_BC12_Fw	CCATCTCATCCCTGCGTGTCTCCGACTCAGTAGGTGGTTCGATAGAGTTTGATYMTGGCTCAG	50N	DSL
13	V1-V2_B13_F	Fw	Ion Xpress™ Barcode 13	A adapter	CCATCTCATCCCTGCGTGTCTCCGACTCAG	TCTAACGGACGAT	AGAGTTTGATYMTGGCTCAG	63			Aset							Ion Xpress™ Barcode 14		1	TTGGAGTGTC	GAT	TTGGAGTGTCGAT						_BC14			_A	_BC13	_Fw	V1-V2_B13_F_A_BC13_Fw	CCATCTCATCCCTGCGTGTCTCCGACTCAGTCTAACGGACGATAGAGTTTGATYMTGGCTCAG	50N	DSL	Synthesis Scale
14	V1-V2_B14_F	Fw	Ion Xpress™ Barcode 14	A adapter	CCATCTCATCCCTGCGTGTCTCCGACTCAG	TTGGAGTGTCGAT	AGAGTTTGATYMTGGCTCAG	63			Aset							Ion Xpress™ Barcode 15		1	TCTAGAGGTC	GAT	TCTAGAGGTCGAT	Yes					_BC15			_A	_BC14	_Fw	V1-V2_B14_F_A_BC14_Fw	CCATCTCATCCCTGCGTGTCTCCGACTCAGTTGGAGTGTCGATAGAGTTTGATYMTGGCTCAG	50N	DSL	Fw	50N
15	V1-V2_B15_F	Fw	Ion Xpress™ Barcode 15	A adapter	CCATCTCATCCCTGCGTGTCTCCGACTCAG	TCTAGAGGTCGAT	AGAGTTTGATYMTGGCTCAG	63			Aset							Ion Xpress™ Barcode 16		1	TCTGGATGAC	GAT	TCTGGATGACGAT	No					_BC16			_A	_BC15	_Fw	V1-V2_B15_F_A_BC15_Fw	CCATCTCATCCCTGCGTGTCTCCGACTCAGTCTAGAGGTCGATAGAGTTTGATYMTGGCTCAG	50N	DSL	Rv	200N
16	V1-V2_B16_F	Fw	Ion Xpress™ Barcode 16	A adapter	CCATCTCATCCCTGCGTGTCTCCGACTCAG	TCTGGATGACGAT	AGAGTTTGATYMTGGCTCAG	63			Aset							Ion Xpress™ Barcode 17		1	TCTATTCGTC	GAT	TCTATTCGTCGAT						_BC17			_A	_BC16	_Fw	V1-V2_B16_F_A_BC16_Fw	CCATCTCATCCCTGCGTGTCTCCGACTCAGTCTGGATGACGATAGAGTTTGATYMTGGCTCAG	50N	DSL
17	V1-V2_B17_F	Fw	Ion Xpress™ Barcode 17	A adapter	CCATCTCATCCCTGCGTGTCTCCGACTCAG	TCTATTCGTCGAT	AGAGTTTGATYMTGGCTCAG	63			Aset							Ion Xpress™ Barcode 18		1	AGGCAATTGC	GAT	AGGCAATTGCGAT	Direction Select					_BC18			_A	_BC17	_Fw	V1-V2_B17_F_A_BC17_Fw	CCATCTCATCCCTGCGTGTCTCCGACTCAGTCTATTCGTCGATAGAGTTTGATYMTGGCTCAG	50N	DSL	Purification
18	V1-V2_B18_F	Fw	Ion Xpress™ Barcode 18	A adapter	CCATCTCATCCCTGCGTGTCTCCGACTCAG	AGGCAATTGCGAT	AGAGTTTGATYMTGGCTCAG	63			Aset							Ion Xpress™ Barcode 19		1	TTAGTCGGAC	GAT	TTAGTCGGACGAT						_BC19			_A	_BC18	_Fw	V1-V2_B18_F_A_BC18_Fw	CCATCTCATCCCTGCGTGTCTCCGACTCAGAGGCAATTGCGATAGAGTTTGATYMTGGCTCAG	50N	DSL	Fw	DSL
19	V1-V2_B19_F	Fw	Ion Xpress™ Barcode 19	A adapter	CCATCTCATCCCTGCGTGTCTCCGACTCAG	TTAGTCGGACGAT	AGAGTTTGATYMTGGCTCAG	63			Aset							Ion Xpress™ Barcode 20		1	CAGATCCATC	GAT	CAGATCCATCGAT	Fw					_BC20			_A	_BC19	_Fw	V1-V2_B19_F_A_BC19_Fw	CCATCTCATCCCTGCGTGTCTCCGACTCAGTTAGTCGGACGATAGAGTTTGATYMTGGCTCAG	50N	DSL	Rv	DSL
20	V1-V2_B20_F	Fw	Ion Xpress™ Barcode 20	A adapter	CCATCTCATCCCTGCGTGTCTCCGACTCAG	CAGATCCATCGAT	AGAGTTTGATYMTGGCTCAG	63			Aset							Ion Xpress™ Barcode 21		1	TCGCAATTAC	GAT	TCGCAATTACGAT	Rv					_BC21			_A	_BC20	_Fw	V1-V2_B20_F_A_BC20_Fw	CCATCTCATCCCTGCGTGTCTCCGACTCAGCAGATCCATCGATAGAGTTTGATYMTGGCTCAG	50N	DSL
21	V1-V2_R_trP1_Rv	Rv		trP1 adapter	CCTCTCTATGGGCAGTCGGTGAT		TGCTGCCTCCCGTAGGAGT	42			Bset							Ion Xpress™ Barcode 22		1	TTCGAGACGC	GAT	TTCGAGACGCGAT						_BC22			_trP1		_Rv	V1-V2_R_trP1_Rv_trP1_Rv	CCTCTCTATGGGCAGTCGGTGATTGCTGCCTCCCGTAGGAGT	200N	DSL
22	V1-V2_B21_F	Fw	Ion Xpress™ Barcode 21	A adapter	CCATCTCATCCCTGCGTGTCTCCGACTCAG	TCGCAATTACGAT	AGAGTTTGATYMTGGCTCAG	63			Aset							Ion Xpress™ Barcode 23		1	TGCCACGAAC	GAT	TGCCACGAACGAT	Adapter Select		Additional Primer Name			_BC23			_A	_BC21	_Fw	V1-V2_B21_F_A_BC21_Fw	CCATCTCATCCCTGCGTGTCTCCGACTCAGTCGCAATTACGATAGAGTTTGATYMTGGCTCAG	50N	DSL
23	V1-V2_B22_F	Fw	Ion Xpress™ Barcode 22	A adapter	CCATCTCATCCCTGCGTGTCTCCGACTCAG	TTCGAGACGCGAT	AGAGTTTGATYMTGGCTCAG	63			Aset							Ion Xpress™ Barcode 24		1	AACCTCATTC	GAT	AACCTCATTCGAT	Fw	A adapter	_A			_BC24			_A	_BC22	_Fw	V1-V2_B22_F_A_BC22_Fw	CCATCTCATCCCTGCGTGTCTCCGACTCAGTTCGAGACGCGATAGAGTTTGATYMTGGCTCAG	50N	DSL
24	V1-V2_B23_F	Fw	Ion Xpress™ Barcode 23	A adapter	CCATCTCATCCCTGCGTGTCTCCGACTCAG	TGCCACGAACGAT	AGAGTTTGATYMTGGCTCAG	63			Aset							Ion Xpress™ Barcode 25		1	CCTGAGATAC	GAT	CCTGAGATACGAT	Rv	trP1 adapter	_trP1			_BC25			_A	_BC23	_Fw	V1-V2_B23_F_A_BC23_Fw	CCATCTCATCCCTGCGTGTCTCCGACTCAGTGCCACGAACGATAGAGTTTGATYMTGGCTCAG	50N	DSL
25	V1-V2_B24_F	Fw	Ion Xpress™ Barcode 24	A adapter	CCATCTCATCCCTGCGTGTCTCCGACTCAG	AACCTCATTCGAT	AGAGTTTGATYMTGGCTCAG	63			Aset							Ion Xpress™ Barcode 26		1	TTACAACCTC	GAT	TTACAACCTCGAT						_BC26			_A	_BC24	_Fw	V1-V2_B24_F_A_BC24_Fw	CCATCTCATCCCTGCGTGTCTCCGACTCAGAACCTCATTCGATAGAGTTTGATYMTGGCTCAG	50N	DSL
26	V1-V2_B25_F	Fw	Ion Xpress™ Barcode 25	A adapter	CCATCTCATCCCTGCGTGTCTCCGACTCAG	CCTGAGATACGAT	AGAGTTTGATYMTGGCTCAG	63			Aset							Ion Xpress™ Barcode 27		1	AACCATCCGC	GAT	AACCATCCGCGAT	Adapter Seq					_BC27			_A	_BC25	_Fw	V1-V2_B25_F_A_BC25_Fw	CCATCTCATCCCTGCGTGTCTCCGACTCAGCCTGAGATACGATAGAGTTTGATYMTGGCTCAG	50N	DSL
27	V1-V2_B26_F	Fw	Ion Xpress™ Barcode 26	A adapter	CCATCTCATCCCTGCGTGTCTCCGACTCAG	TTACAACCTCGAT	AGAGTTTGATYMTGGCTCAG	63			Aset							Ion Xpress™ Barcode 28		1	ATCCGGAATC	GAT	ATCCGGAATCGAT	A adapter	CCATCTCATCCCTGCGTGTCTCCGACTCAG				_BC28			_A	_BC26	_Fw	V1-V2_B26_F_A_BC26_Fw	CCATCTCATCCCTGCGTGTCTCCGACTCAGTTACAACCTCGATAGAGTTTGATYMTGGCTCAG	50N	DSL
28	LTR_B26_F	Fw	Ion Xpress™ Barcode 26	A adapter	CCATCTCATCCCTGCGTGTCTCCGACTCAG	TTACAACCTCGAT	AGAGTTTGATYMTGGCTCAG	63			Aset							Ion Xpress™ Barcode 29		1	TCGACCACTC	GAT	TCGACCACTCGAT	trP1 adapter	CCTCTCTATGGGCAGTCGGTGAT				_BC29			_A	_BC26	_Fw	LTR_B26_F_A_BC26_Fw	CCATCTCATCCCTGCGTGTCTCCGACTCAGTTACAACCTCGATAGAGTTTGATYMTGGCTCAG	50N	DSL
29	Human_R	Rv		trP1 adapter	CCTCTCTATGGGCAGTCGGTGAT			23			Bset							Ion Xpress™ Barcode 30		1	CGAGGTTATC	GAT	CGAGGTTATCGAT						_BC30			_trP1		_Rv	Human_R_trP1_Rv	CCTCTCTATGGGCAGTCGGTGAT	200N	DSL
30								0			Bset							Ion Xpress™ Barcode 31		1	TCCAAGCTGC	GAT	TCCAAGCTGCGAT						_BC31
31								0			Bset							Ion Xpress™ Barcode 32		1	TCTTACACAC	GAT	TCTTACACACGAT						_BC32
32								0			Bset							Ion Xpress™ Barcode 33		1	TTCTCATTGAAC	GAT	TTCTCATTGAACGAT						_BC33
33								0			Bset							Ion Xpress™ Barcode 34		1	TCGCATCGTTC	GAT	TCGCATCGTTCGAT						_BC34
34								0			Bset							Ion Xpress™ Barcode 35		1	TAAGCCATTGTC	GAT	TAAGCCATTGTCGAT						_BC35
35								0			Bset							Ion Xpress™ Barcode 36		1	AAGGAATCGTC	GAT	AAGGAATCGTCGAT						_BC36
36								0			Bset							Ion Xpress™ Barcode 37		1	CTTGAGAATGTC	GAT	CTTGAGAATGTCGAT						_BC37
37								0			Bset							Ion Xpress™ Barcode 38		1	TGGAGGACGGAC	GAT	TGGAGGACGGACGAT						_BC38
38								0			Bset							Ion Xpress™ Barcode 39		1	TAACAATCGGC	GAT	TAACAATCGGCGAT						_BC39
39								0			Bset							Ion Xpress™ Barcode 40		1	CTGACATAATC	GAT	CTGACATAATCGAT						_BC40
40								0			Bset							Ion Xpress™ Barcode 41		1	TTCCACTTCGC	GAT	TTCCACTTCGCGAT						_BC41
41								0			Bset							Ion Xpress™ Barcode 42		1	AGCACGAATC	GAT	AGCACGAATCGAT						_BC42
42								0			Bset							Ion Xpress™ Barcode 43		1	CTTGACACCGC	GAT	CTTGACACCGCGAT						_BC43
43								0			Bset							Ion Xpress™ Barcode 44		1	TTGGAGGCCAGC	GAT	TTGGAGGCCAGCGAT						_BC44
44								0			Bset							Ion Xpress™ Barcode 45		1	TGGAGCTTCCTC	GAT	TGGAGCTTCCTCGAT						_BC45
45								0			Bset							Ion Xpress™ Barcode 46		1	TCAGTCCGAAC	GAT	TCAGTCCGAACGAT						_BC46
46								0			Bset							Ion Xpress™ Barcode 47		1	TAAGGCAACCAC	GAT	TAAGGCAACCACGAT						_BC47
47								0			Bset							Ion Xpress™ Barcode 48		1	TTCTAAGAGAC	GAT	TTCTAAGAGACGAT						_BC48
48								0			Bset							Ion Xpress™ Barcode 49		1	TCCTAACATAAC	GAT	TCCTAACATAACGAT						_BC49
49								0			Bset							Ion Xpress™ Barcode 50		1	CGGACAATGGC	GAT	CGGACAATGGCGAT						_BC50
50								0			Bset							Ion Xpress™ Barcode 51		1	TTGAGCCTATTC	GAT	TTGAGCCTATTCGAT						_BC51
51								0			Bset							Ion Xpress™ Barcode 52		1	CCGCATGGAAC	GAT	CCGCATGGAACGAT						_BC52
52								0			Bset							Ion Xpress™ Barcode 53		1	CTGGCAATCCTC	GAT	CTGGCAATCCTCGAT						_BC53
53								0			Bset							Ion Xpress™ Barcode 54		1	CCGGAGAATCGC	GAT	CCGGAGAATCGCGAT						_BC54
54								0			Bset							Ion Xpress™ Barcode 55		1	TCCACCTCCTC	GAT	TCCACCTCCTCGAT						_BC55
55								0			Bset							Ion Xpress™ Barcode 56		1	CAGCATTAATTC	GAT	CAGCATTAATTCGAT						_BC56
56								0			Bset							Ion Xpress™ Barcode 57		1	TCTGGCAACGGC	GAT	TCTGGCAACGGCGAT						_BC57
57								0			Bset							Ion Xpress™ Barcode 58		1	TCCTAGAACAC	GAT	TCCTAGAACACGAT						_BC58
58								0			Bset							Ion Xpress™ Barcode 59		1	TCCTTGATGTTC	GAT	TCCTTGATGTTCGAT						_BC59
59								0			Bset							Ion Xpress™ Barcode 60		1	TCTAGCTCTTC	GAT	TCTAGCTCTTCGAT						_BC60
60								0			Bset							Ion Xpress™ Barcode 61		1	TCACTCGGATC	GAT	TCACTCGGATCGAT						_BC61
61								0			Bset							Ion Xpress™ Barcode 62		1	TTCCTGCTTCAC	GAT	TTCCTGCTTCACGAT						_BC62
62								0			Bset							Ion Xpress™ Barcode 63		1	CCTTAGAGTTC	GAT	CCTTAGAGTTCGAT						_BC63
63								0			Bset							Ion Xpress™ Barcode 64		1	CTGAGTTCCGAC	GAT	CTGAGTTCCGACGAT						_BC64
64								0			Bset							Ion Xpress™ Barcode 65		1	TCCTGGCACATC	GAT	TCCTGGCACATCGAT						_BC65
65								0			Bset							Ion Xpress™ Barcode 66		1	CCGCAATCATC	GAT	CCGCAATCATCGAT						_BC66
66								0			Bset							Ion Xpress™ Barcode 67		1	TTCCTACCAGTC	GAT	TTCCTACCAGTCGAT						_BC67
67								0			Bset							Ion Xpress™ Barcode 68		1	TCAAGAAGTTC	GAT	TCAAGAAGTTCGAT						_BC68
68								0			Bset							Ion Xpress™ Barcode 69		1	TTCAATTGGC	GAT	TTCAATTGGCGAT						_BC69
69								0			Bset							Ion Xpress™ Barcode 70		1	CCTACTGGTC	GAT	CCTACTGGTCGAT						_BC70
70								0			Bset							Ion Xpress™ Barcode 71		1	TGAGGCTCCGAC	GAT	TGAGGCTCCGACGAT						_BC71
71								0			Bset							Ion Xpress™ Barcode 72		1	CGAAGGCCACAC	GAT	CGAAGGCCACACGAT						_BC72
72								0			Bset							Ion Xpress™ Barcode 73		1	TCTGCCTGTC	GAT	TCTGCCTGTCGAT						_BC73
73								0			Bset							Ion Xpress™ Barcode 74		1	CGATCGGTTC	GAT	CGATCGGTTCGAT						_BC74
74								0			Bset							Ion Xpress™ Barcode 75		1	TCAGGAATAC	GAT	TCAGGAATACGAT						_BC75
75								0			Bset							Ion Xpress™ Barcode 76		1	CGGAAGAACCTC	GAT	CGGAAGAACCTCGAT						_BC76
76								0			Bset							Ion Xpress™ Barcode 77		1	CGAAGCGATTC	GAT	CGAAGCGATTCGAT						_BC77
77								0			Bset							Ion Xpress™ Barcode 78		1	CAGCCAATTCTC	GAT	CAGCCAATTCTCGAT						_BC78
78								0			Bset							Ion Xpress™ Barcode 79		1	CCTGGTTGTC	GAT	CCTGGTTGTCGAT						_BC79
79								0			Bset							Ion Xpress™ Barcode 80		1	TCGAAGGCAGGC	GAT	TCGAAGGCAGGCGAT						_BC80
80								0			Bset							Ion Xpress™ Barcode 81		1	CCTGCCATTCGC	GAT	CCTGCCATTCGCGAT						_BC81
81								0			Bset							Ion Xpress™ Barcode 82		1	TTGGCATCTC	GAT	TTGGCATCTCGAT						_BC82
82								0			Bset							Ion Xpress™ Barcode 83		1	CTAGGACATTC	GAT	CTAGGACATTCGAT						_BC83
83								0			Bset							Ion Xpress™ Barcode 84		1	CTTCCATAAC	GAT	CTTCCATAACGAT						_BC84
84								0			Bset							Ion Xpress™ Barcode 85		1	CCAGCCTCAAC	GAT	CCAGCCTCAACGAT						_BC85
85								0			Bset							Ion Xpress™ Barcode 86		1	CTTGGTTATTC	GAT	CTTGGTTATTCGAT						_BC86
86								0			Bset							Ion Xpress™ Barcode 87		1	TTGGCTGGAC	GAT	TTGGCTGGACGAT						_BC87
87								0			Bset							Ion Xpress™ Barcode 88		1	CCGAACACTTC	GAT	CCGAACACTTCGAT						_BC88
88								0			Bset							Ion Xpress™ Barcode 89		1	TCCTGAATCTC	GAT	TCCTGAATCTCGAT						_BC89
89								0			Bset							Ion Xpress™ Barcode 90		1	CTAACCACGGC	GAT	CTAACCACGGCGAT						_BC90
90								0			Bset							Ion Xpress™ Barcode 91		1	CGGAAGGATGC	GAT	CGGAAGGATGCGAT						_BC91
91								0			Bset							Ion Xpress™ Barcode 92		1	CTAGGAACCGC	GAT	CTAGGAACCGCGAT						_BC92
92								0			Bset							Ion Xpress™ Barcode 93		1	CTTGTCCAATC	GAT	CTTGTCCAATCGAT						_BC93
93								0			Bset							Ion Xpress™ Barcode 94		1	TCCGACAAGC	GAT	TCCGACAAGCGAT						_BC94
94								0			Bset							Ion Xpress™ Barcode 95		1	CGGACAGATC	GAT	CGGACAGATCGAT						_BC95
95								0			Bset							Ion Xpress™ Barcode 96		1	TTAAGCGGTC	GAT	TTAAGCGGTCGAT						_BC96
96								0			Bset							BCv2_2492		2	TTCGCAATGAAC	GAT	TTCGCAATGAACGAT
97								0			Bset							BCv2_1425		2	TTCCGCACGGC	GAT	TTCCGCACGGCGAT
98								0			Bset							BCv2_2774		2	TTGGCCAATTGC	GAT	TTGGCCAATTGCGAT
99								0			Bset							BCv2_1716		2	TCTAGTTCAAC	GAT	TCTAGTTCAACGAT
100								0			Bset							BCv2_2136		2	TGAGAAGAATTC	GAT	TGAGAAGAATTCGAT
101								0			Bset							BCv2_1821		2	CCTCAACCATC	GAT	CCTCAACCATCGAT
102								0			Bset							BCv2_2271		2	CCTGCTGGATTC	GAT	CCTGCTGGATTCGAT
103								0			Bset							BCv2_2072		2	TGGCAGGAATTC	GAT	TGGCAGGAATTCGAT
104								0			Bset							BCv2_1727		2	CGCTTCGATTC	GAT	CGCTTCGATTCGAT
105								0			Bset							BCv2_1345		2	TTCCAGATTGC	GAT	TTCCAGATTGCGAT
106								0			Bset							BCv2_3014		2	TCCGGAGTCTTC	GAT	TCCGGAGTCTTCGAT
107								0			Bset							BCv2_774		2	TACATCCATC	GAT	TACATCCATCGAT
108								0			Bset							BCv2_3348		2	TAGGCCTTCGTC	GAT	TAGGCCTTCGTCGAT
109								0			Bset							BCv2_3414		2	TAAGCAATTCTC	GAT	TAAGCAATTCTCGAT
110								0			Bset							BCv2_1848		2	CTGATCCATTC	GAT	CTGATCCATTCGAT
111								0			Bset							BCv2_1491		2	TAGGAACAATC	GAT	TAGGAACAATCGAT
112								0			Bset							BCv2_857		2	AACCGGAATTC	GAT	AACCGGAATTCGAT
113								0			Bset							BCv2_2259		2	CCGGAGGTAATC	GAT	CCGGAGGTAATCGAT
114								0			Bset							BCv2_3431		2	TTCAGGACCTTC	GAT	TTCAGGACCTTCGAT
115								0			Bset							BCv2_2530		2	TCTAACCAATGC	GAT	TCTAACCAATGCGAT
116								0			Bset							BCv2_2301		2	TCCGAGCTGATC	GAT	TCCGAGCTGATCGAT
117								0			Bset							BCv2_1199		2	TTACCATGTTC	GAT	TTACCATGTTCGAT
118								0			Bset							BCv2_1988		2	TTCTGAGCGTTC	GAT	TTCTGAGCGTTCGAT
119								0			Bset							BCv2_3792		2	CTCATTCCGGTC	GAT	CTCATTCCGGTCGAT
120								0			Bset							BCv2_2363		2	TCGAGGCCTGGC	GAT	TCGAGGCCTGGCGAT
121								0			Bset							BCv2_1287		2	TGGAAGGTTGC	GAT	TGGAAGGTTGCGAT
122								0			Bset							BCv2_3788		2	TAGGATTCCGAC	GAT	TAGGATTCCGACGAT
123								0			Bset							BCv2_3612		2	TTGAAGCTCCGC	GAT	TTGAAGCTCCGCGAT
124								0			Bset							BCv2_3310		2	TTCAACTTCTTC	GAT	TTCAACTTCTTCGAT
125								0			Bset							BCv2_1611		2	TTAGGCTCAAC	GAT	TTAGGCTCAACGAT
126								0			Bset							BCv2_2003		2	CCAAGGCGAATC	GAT	CCAAGGCGAATCGAT
127								0			Bset							BCv2_3129		2	CTTAGATCGGTC	GAT	CTTAGATCGGTCGAT
128								0			Bset							BCv2_3552		2	CCGGTCCGATTC	GAT	CCGGTCCGATTCGAT
129								0			Bset							BCv2_1417		2	TCCAAGGACAC	GAT	TCCAAGGACACGAT
130								0			Bset							BCv2_165		2	TTGGAGCGAC	GAT	TTGGAGCGACGAT
131								0			Bset							BCv2_1923		2	CTTGTTCCGGC	GAT	CTTGTTCCGGCGAT
132								0			Bset							BCv2_2163		2	TCCGGCAAGATC	GAT	TCCGGCAAGATCGAT
133								0			Bset							BCv2_3555		2	TTCCTATCCGAC	GAT	TTCCTATCCGACGAT
134								0			Bset							BCv2_1259		2	CTAATTGAATC	GAT	CTAATTGAATCGAT
135								0			Bset							BCv2_1796		2	TTCGACACCAC	GAT	TTCGACACCACGAT
136								0			Bset							BCv2_2934		2	CCAAGCAACGGC	GAT	CCAAGCAACGGCGAT
137								0			Bset							BCv2_386		2	TCCGCCATGC	GAT	TCCGCCATGCGAT
138								0			Bset							BCv2_786		2	CCAGTTCCTC	GAT	CCAGTTCCTCGAT
139								0			Bset							BCv2_2505		2	TAACAATAATTC	GAT	TAACAATAATTCGAT
140								0			Bset							BCv2_333		2	TGCCTGGATC	GAT	TGCCTGGATCGAT
141								0			Bset							BCv2_3019		2	CTGAAGTCGGAC	GAT	CTGAAGTCGGACGAT
142								0			Bset							BCv2_1999		2	CCTTGAGGCGGC	GAT	CCTTGAGGCGGCGAT
143								0			Bset							BCv2_2484		2	AAGGAATGGAAC	GAT	AAGGAATGGAACGAT
144								0			Bset							BCv2_2027		2	TTCCGAACCGAC	GAT	TTCCGAACCGACGAT
145								0			Bset							BCv2_2110		2	TTCACCAGGATC	GAT	TTCACCAGGATCGAT
146								0			Bset							BCv2_555		2	CTACAACTTC	GAT	CTACAACTTCGAT
147								0			Bset							BCv2_3174		2	CTGAGGCATCAC	GAT	CTGAGGCATCACGAT
148								0			Bset							BCv2_3163		2	CCAGCATCATTC	GAT	CCAGCATCATTCGAT
149								0			Bset							BCv2_1460		2	CGGAGGCACGC	GAT	CGGAGGCACGCGAT
150								0			Bset							BCv2_2098		2	TCAGGCAGATTC	GAT	TCAGGCAGATTCGAT
151								0			Bset							BCv2_734		2	AGCCAACCGC	GAT	AGCCAACCGCGAT
152								0			Bset							BCv2_3437		2	CCGAAGGACCGC	GAT	CCGAAGGACCGCGAT
153								0			Bset							BCv2_2382		2	TCCGAAGATAAC	GAT	TCCGAAGATAACGAT
154								0			Bset							BCv2_1647		2	CCTCATCGTTC	GAT	CCTCATCGTTCGAT
155								0			Bset							BCv2_731		2	TGCAACCAAC	GAT	TGCAACCAACGAT
156								0			Bset							BCv2_3569		2	CGGAATCCGGTC	GAT	CGGAATCCGGTCGAT
157								0			Bset							BCv2_2149		2	TCTTGAGGAAGC	GAT	TCTTGAGGAAGCGAT
158								0			Bset							BCv2_3477		2	CCGCCACCAATC	GAT	CCGCCACCAATCGAT
159								0			Bset							BCv2_438		2	AAGGTTATTC	GAT	AAGGTTATTCGAT
160								0			Bset							BCv2_2681		2	TGGAGATTGGTC	GAT	TGGAGATTGGTCGAT
161								0			Bset							BCv2_3178		2	TCTCCATCAATC	GAT	TCTCCATCAATCGAT
162								0			Bset							BCv2_2966		2	TGGAGCCAACAC	GAT	TGGAGCCAACACGAT
163								0			Bset							BCv2_2125		2	TCGGAAGCCAGC	GAT	TCGGAAGCCAGCGAT
164								0			Bset							BCv2_2994		2	TCTAATCGATTC	GAT	TCTAATCGATTCGAT
165								0			Bset							BCv2_406		2	CCACCAATAC	GAT	CCACCAATACGAT
166								0			Bset							BCv2_3265		2	CTTGGATTCGAC	GAT	CTTGGATTCGACGAT
167								0			Bset							BCv2_2557		2	TTCTGGATTATC	GAT	TTCTGGATTATCGAT
168								0			Bset							BCv2_299		2	TTCTTCTGGC	GAT	TTCTTCTGGCGAT
169								0			Bset							BCv2_1403		2	TCCTGAGACTC	GAT	TCCTGAGACTCGAT
170								0			Bset							BCv2_2175		2	CTGGAACAAGAC	GAT	CTGGAACAAGACGAT
171								0			Bset							BCv2_2608		2	TCTTGCTTAATC	GAT	TCTTGCTTAATCGAT
172								0			Bset							BCv2_2768		2	CTCCAATTGGAC	GAT	CTCCAATTGGACGAT
173								0			Bset							BCv2_2152		2	CTAAGGAAGGTC	GAT	CTAAGGAAGGTCGAT
174								0			Bset							BCv2_3474		2	TGAAGGCACCTC	GAT	TGAAGGCACCTCGAT
175								0			Bset							BCv2_2242		2	TTCTTAAGTATC	GAT	TTCTTAAGTATCGAT
176								0			Bset							BCv2_1810		2	CTGGCCACCGC	GAT	CTGGCCACCGCGAT
177								0			Bset							BCv2_3706		2	ACAATCCGGTTC	GAT	ACAATCCGGTTCGAT
178								0			Bset							BCv2_2077		2	TCCTTACAGAAC	GAT	TCCTTACAGAACGAT
179								0			Bset							BCv2_1924		2	TTGGTTCCAAC	GAT	TTGGTTCCAACGAT
180								0			Bset							BCv2_2039		2	CTTGAAGCCGTC	GAT	CTTGAAGCCGTCGAT
181								0			Bset							BCv2_3130		2	TTGAGATCAATC	GAT	TTGAGATCAATCGAT
182								0			Bset							BCv2_3413		2	CAGCAATTCGAC	GAT	CAGCAATTCGACGAT
183								0			Bset							BCv2_1101		2	CGAAGCTAATC	GAT	CGAAGCTAATCGAT
184								0			Bset							BCv2_2317		2	CTTAAGGCTGAC	GAT	CTTAAGGCTGACGAT
185								0			Bset							BCv2_3506		2	CTGGAGAACCAC	GAT	CTGGAGAACCACGAT
186								0			Bset							BCv2_1301		2	TACTTGGAATC	GAT	TACTTGGAATCGAT
187								0			Bset							BCv2_1593		2	TTCGACTCGTC	GAT	TTCGACTCGTCGAT
188								0			Bset							BCv2_3645		2	CTAGGCCTCCTC	GAT	CTAGGCCTCCTCGAT
189								0			Bset							BCv2_1486		2	CCGAGAACAAC	GAT	CCGAGAACAACGAT
190								0			Bset							BCv2_497		2	TTAAGACGTC	GAT	TTAAGACGTCGAT
191								0			Bset							BCv2_1900		2	CTAAGATCCGC	GAT	CTAAGATCCGCGAT
192								0			Bset							BCv2_3335		2	TAACCTTCGGAC	GAT	TAACCTTCGGACGAT
193								0			Bset							BCv2_1298		2	CCGGCTTGAAC	GAT	CCGGCTTGAACGAT
194								0			Bset							BCv2_2820		2	TTCTGCACGATC	GAT	TTCTGCACGATCGAT
195								0			Bset							BCv2_1084		2	TCCGGAACTAC	GAT	TCCGGAACTACGAT
196								0			Bset							BCv2_3099		2	CGGCCTCAATTC	GAT	CGGCCTCAATTCGAT
197								0			Bset							BCv2_692		2	TGGCTTCATC	GAT	TGGCTTCATCGAT
198								0			Bset							BCv2_3637		2	CAGCCTCCGGAC	GAT	CAGCCTCCGGACGAT
199								0			Bset							BCv2_577		2	TGAATCGAAC	GAT	TGAATCGAACGAT
200								0			Bset							BCv2_2763		2	CGAACAATTGTC	GAT	CGAACAATTGTCGAT
																		BCv2_2310		3	TTAGGCTGATTC	GAT	TTAGGCTGATTCGAT
																		BCv2_2887		3	TGGAACCACGTC	GAT	TGGAACCACGTCGAT
																		BCv2_2939		3	AGGCAACGGAAC	GAT	AGGCAACGGAACGAT
																		BCv2_1887		3	TCCTCCTCCAC	GAT	TCCTCCTCCACGAT
																		BCv2_3366		3	TCTCATTCATTC	GAT	TCTCATTCATTCGAT
																		BCv2_1638		3	TTCTAGATCAC	GAT	TTCTAGATCACGAT
																		BCv2_1980		3	TTCGGAACGTTC	GAT	TTCGGAACGTTCGAT
																		BCv2_1351		3	TTAAGATTATC	GAT	TTAAGATTATCGAT
																		BCv2_2214		3	CCTTATGGATTC	GAT	CCTTATGGATTCGAT
																		BCv2_2087		3	CTTGAACAGGTC	GAT	CTTGAACAGGTCGAT
																		BCv2_1127		3	CCGAACCTATC	GAT	CCGAACCTATCGAT
																		BCv2_501		3	CCAGGACGTC	GAT	CCAGGACGTCGAT
																		BCv2_564		3	CCTTGTCGTC	GAT	CCTTGTCGTCGAT
																		BCv2_2536		3	CTAGCCAATGAC	GAT	CTAGCCAATGACGAT
																		BCv2_3050		3	CCTGGCTCAATC	GAT	CCTGGCTCAATCGAT
																		BCv2_2645		3	CTGAGGCTTGTC	GAT	CTGAGGCTTGTCGAT
																		BCv2_2481		3	CAAGAATAATTC	GAT	CAAGAATAATTCGAT
																		BCv2_2959		3	CCGAACCAACGC	GAT	CCGAACCAACGCGAT
																		BCv2_2678		3	CCTAGATTAATC	GAT	CCTAGATTAATCGAT
																		BCv2_1475		3	TCAACCACAAC	GAT	TCAACCACAACGAT
																		BCv2_2738		3	AGGCCATTGATC	GAT	AGGCCATTGATCGAT
																		BCv2_3498		3	AAGGCCACCTTC	GAT	AAGGCCACCTTCGAT
																		BCv2_3204		3	TCGAGAATCGGC	GAT	TCGAGAATCGGCGAT
																		BCv2_2872		3	TTCTGCCACTTC	GAT	TTCTGCCACTTCGAT
																		BCv2_3198		3	CTAAGCCATCTC	GAT	CTAAGCCATCTCGAT
																		BCv2_3073		3	CCTTAGCTCGGC	GAT	CCTTAGCTCGGCGAT
																		BCv2_2803		3	TCTTAGGACGGC	GAT	TCTTAGGACGGCGAT
																		BCv2_2494		3	CTTGCAATGGAC	GAT	CTTGCAATGGACGAT
																		BCv2_280		3	TCTAATGGTC	GAT	TCTAATGGTCGAT
																		BCv2_2204		3	CGGAGCCAAGTC	GAT	CGGAGCCAAGTCGAT
																		BCv2_1462		3	CCTCCACGATC	GAT	CCTCCACGATCGAT
																		BCv2_2099		3	CCTAAGGCAGGC	GAT	CCTAAGGCAGGCGAT
																		BCv2_3023		3	TCTGGAAGTCGC	GAT	TCTGGAAGTCGCGAT
																		BCv2_2254		3	TCTTAGGTAATC	GAT	TCTTAGGTAATCGAT
																		BCv2_2644		3	TCCAGGCTTATC	GAT	TCCAGGCTTATCGAT
																		BCv2_3344		3	TGAGCCTTCGAC	GAT	TGAGCCTTCGACGAT
																		BCv2_684		3	TGAATTCTTC	GAT	TGAATTCTTCGAT
																		BCv2_2745		3	CTTGAGAATTAC	GAT	CTTGAGAATTACGAT
																		BCv2_3121		3	AAGGCCTCGAAC	GAT	AAGGCCTCGAACGAT
																		BCv2_2916		3	TTCCTTCAACAC	GAT	TTCCTTCAACACGAT
																		BCv2_1244		3	TGGTTGGATTC	GAT	TGGTTGGATTCGAT
																		BCv2_1500		3	CGGCAACATTC	GAT	CGGCAACATTCGAT
																		BCv2_3793		3	TGCATTCCGGTC	GAT	TGCATTCCGGTCGAT
																		BCv2_3169		3	CGGAAGCATCAC	GAT	CGGAAGCATCACGAT
																		BCv2_3578		3	CTTGGAGTCCTC	GAT	CTTGGAGTCCTCGAT
																		BCv2_2882		3	CGGACCACGGAC	GAT	CGGACCACGGACGAT
																		BCv2_3535		3	TTGCCAACCGGC	GAT	TTGCCAACCGGCGAT
																		BCv2_668		3	CTGTTCGAAC	GAT	CTGTTCGAACGAT
																		BCv2_290		3	CCGAGTGGTC	GAT	CCGAGTGGTCGAT
																		BCv2_3773		3	CAAGGCTTCCAC	GAT	CAAGGCTTCCACGAT
																		BCv2_3257		3	TCCATTCGGAAC	GAT	TCCATTCGGAACGAT
																		BCv2_2402		3	TCTTCATGAATC	GAT	TCTTCATGAATCGAT
																		BCv2_2702		3	TTGACATTAATC	GAT	TTGACATTAATCGAT
																		BCv2_870		3	TCAGGCCGAAC	GAT	TCAGGCCGAACGAT
																		BCv2_2692		3	TTCCGCATTGAC	GAT	TTCCGCATTGACGAT
																		BCv2_3587		3	TGGAAGGTCCAC	GAT	TGGAAGGTCCACGAT
																		BCv2_2930		3	TTAGCAACATTC	GAT	TTAGCAACATTCGAT
																		BCv2_819		3	TCTTAGCGATC	GAT	TCTTAGCGATCGAT
																		BCv2_3712		3	AAGCAATCCATC	GAT	AAGCAATCCATCGAT
																		BCv2_1278		3	CCAAGTTGTTC	GAT	CCAAGTTGTTCGAT
																		BCv2_3060		3	TGGACTCAATTC	GAT	TGGACTCAATTCGAT
																		BCv2_266		3	TCTGTAATTC	GAT	TCTGTAATTCGAT
																		BCv2_3141		3	TTGAAGGATCGC	GAT	TTGAAGGATCGCGAT
																		BCv2_178		3	TTCTACCGGC	GAT	TTCTACCGGCGAT
																		BCv2_2143		3	TGGAAGAAGGAC	GAT	TGGAAGAAGGACGAT
																		BCv2_3691		3	CACCATCCGGTC	GAT	CACCATCCGGTCGAT
																		BCv2_2008		3	CCTGCCGGAATC	GAT	CCTGCCGGAATCGAT
																		BCv2_3331		3	CGGCCTTCGGTC	GAT	CGGCCTTCGGTCGAT
																		BCv2_2330		3	CCTTGGCCTGGC	GAT	CCTTGGCCTGGCGAT
																		BCv2_3004		3	CTAGTCGAATTC	GAT	CTAGTCGAATTCGAT
																		BCv2_2780		3	TAGACGGAATTC	GAT	TAGACGGAATTCGAT
																		BCv2_2189		3	TCCTCCAAGTTC	GAT	TCCTCCAAGTTCGAT
																		BCv2_322		3	CCTAAGCTAC	GAT	CCTAAGCTACGAT
																		BCv2_859		3	CTAACCGATTC	GAT	CTAACCGATTCGAT
																		BCv2_2637		3	TCGGAGCTTGGC	GAT	TCGGAGCTTGGCGAT
																		BCv2_1653		3	CCACATCGAAC	GAT	CCACATCGAACGAT
																		BCv2_3775		3	TCTTCCTTCCGC	GAT	TCTTCCTTCCGCGAT
																		BCv2_2760		3	TGGACAATTGAC	GAT	TGGACAATTGACGAT
																		BCv2_1339		3	TTAGCCTTAAC	GAT	TTAGCCTTAACGAT
																		BCv2_1624		3	TCACCTCGTTC	GAT	TCACCTCGTTCGAT
																		BCv2_3375		3	TCTGACATTCGC	GAT	TCTGACATTCGCGAT
																		BCv2_1581		3	TCCGCTCGGAC	GAT	TCCGCTCGGACGAT
																		BCv2_2984		3	TTCTTGATCATC	GAT	TTCTTGATCATCGAT
																		BCv2_1880		3	CTGACTCCGGC	GAT	CTGACTCCGGCGAT
																		BCv2_2093		3	TTCCGAGCAGTC	GAT	TTCCGAGCAGTCGAT
																		BCv2_3018		3	TTCCGAAGTCAC	GAT	TTCCGAAGTCACGAT
																		BCv2_2237		3	TCCTGGAGTAAC	GAT	TCCTGGAGTAACGAT
																		BCv2_3717		3	TGACCAATCCAC	GAT	TGACCAATCCACGAT
																		BCv2_1781		3	TCCGAGACCAC	GAT	TCCGAGACCACGAT
																		BCv2_2044		3	TGGAGGCCGGTC	GAT	TGGAGGCCGGTCGAT
																		BCv2_1910		3	TAGCATCCGGC	GAT	TAGCATCCGGCGAT
																		BCv2_591		3	TAAGTCGATC	GAT	TAAGTCGATCGAT
																		BCv2_388		3	TCGGCCATAC	GAT	TCGGCCATACGAT
																		BCv2_3564		3	TTCCAATCCGTC	GAT	TTCCAATCCGTCGAT
																		BCv2_2797		3	CTTGAAGACGAC	GAT	CTTGAAGACGACGAT
																		BCv2_3809		3	TAGAATTCCGTC	GAT	TAGAATTCCGTCGAT
																		BCv2_357		3	CGAGATGAAC	GAT	CGAGATGAACGAT
																		BCv2_2500		3	TTCTACAATATC	GAT	TTCTACAATATCGAT
																		BCv2_1966		4	TCTGACGGAATC	GAT	TCTGACGGAATCGAT
																		BCv2_1249		4	TCCTTATTGAC	GAT	TCCTTATTGACGAT
																		BCv2_2720		4	TTCTCCATTATC	GAT	TTCTCCATTATCGAT
																		BCv2_3766		4	AACTTCCGGATC	GAT	AACTTCCGGATCGAT
																		BCv2_2755		4	TCCACAATTAAC	GAT	TCCACAATTAACGAT
																		BCv2_3089		4	AAGGCTCGGTTC	GAT	AAGGCTCGGTTCGAT
																		BCv2_3010		4	CCGAGTCGATTC	GAT	CCGAGTCGATTCGAT
																		BCv2_3440		4	TTCTTCACCAAC	GAT	TTCTTCACCAACGAT
																		BCv2_1338		4	CGGAACCTTGC	GAT	CGGAACCTTGCGAT
																		BCv2_2126		4	CTAGGCCAGGAC	GAT	CTAGGCCAGGACGAT
																		BCv2_2320		4	CCTGAAGGCTGC	GAT	CCTGAAGGCTGCGAT
																		BCv2_3037		4	CTTGAAGGTCTC	GAT	CTTGAAGGTCTCGAT
																		BCv2_1870		4	CTCTCCGATTC	GAT	CTCTCCGATTCGAT
																		BCv2_3676		4	CTTAACATCCTC	GAT	CTTAACATCCTCGAT
																		BCv2_281		4	TTGAATGGTC	GAT	TTGAATGGTCGAT
																		BCv2_3404		4	TGAGGAATTCAC	GAT	TGAGGAATTCACGAT
																		BCv2_2184		4	TGGAAGCAAGTC	GAT	TGGAAGCAAGTCGAT
																		BCv2_3230		4	CTGAGCAATCTC	GAT	CTGAGCAATCTCGAT
																		BCv2_2468		4	TCCAGCCATATC	GAT	TCCAGCCATATCGAT
																		BCv2_1591		4	CCTTACTCATC	GAT	CCTTACTCATCGAT
																		BCv2_2868		4	TCCTTCCACTTC	GAT	TCCTTCCACTTCGAT
																		BCv2_2730		4	TGAACCATTGAC	GAT	TGAACCATTGACGAT
																		BCv2_3134		4	TTAGGATCATTC	GAT	TTAGGATCATTCGAT
																		BCv2_3733		4	TTCCAATTCCAC	GAT	TTCCAATTCCACGAT
																		BCv2_3255		4	TTCTGGTTCTTC	GAT	TTCTGGTTCTTCGAT
																		BCv2_737		4	TTCTGTCCGC	GAT	TTCTGTCCGCGAT
																		BCv2_2056		4	TCCGAAGAGATC	GAT	TCCGAAGAGATCGAT
																		BCv2_510		4	TTACACGGAC	GAT	TTACACGGACGAT
																		BCv2_3579		4	TAAGTCCAATTC	GAT	TAAGTCCAATTCGAT
																		BCv2_1752		4	TAAGATTCGGC	GAT	TAAGATTCGGCGAT
																		BCv2_1134		4	AGGCCTAATTC	GAT	AGGCCTAATTCGAT
																		BCv2_2067		4	TCTTCAGGATTC	GAT	TCTTCAGGATTCGAT
																		BCv2_2976		4	TTCCTTGGTCAC	GAT	TTCCTTGGTCACGAT
																		BCv2_2010		4	TTCCTTGCCGTC	GAT	TTCCTTGCCGTCGAT
																		BCv2_2185		4	CTTAGGCAAGTC	GAT	CTTAGGCAAGTCGAT
																		BCv2_3408		4	AACAATTCGAAC	GAT	AACAATTCGAACGAT
																		BCv2_3661		4	CGAGGATCCGTC	GAT	CGAGGATCCGTCGAT
																		BCv2_1941		4	TCCTCTTCCTC	GAT	TCCTCTTCCTCGAT
																		BCv2_160		4	TCCTAGCGGC	GAT	TCCTAGCGGCGAT
																		BCv2_3316		4	TCGAAGCTTCGC	GAT	TCGAAGCTTCGCGAT
																		BCv2_3289		4	CTAAGGTTCGAC	GAT	CTAAGGTTCGACGAT
																		BCv2_3701		4	TTAGGAATCCGC	GAT	TTAGGAATCCGCGAT
																		BCv2_3238		4	TGGCCAATCGAC	GAT	TGGCCAATCGACGAT
																		BCv2_2710		4	CTTAAGCATTAC	GAT	CTTAAGCATTACGAT
																		BCv2_2267		4	TTCCTCTAATTC	GAT	TTCCTCTAATTCGAT
																		BCv2_3388		4	CTTCCATTCGAC	GAT	CTTCCATTCGACGAT
																		BCv2_2168		4	CCTACAAGATTC	GAT	CCTACAAGATTCGAT
																		BCv2_2384		4	TCTTGAAGATGC	GAT	TCTTGAAGATGCGAT
																		BCv2_3199		4	TGAAGCCATCTC	GAT	TGAAGCCATCTCGAT
																		BCv2_2640		4	CTAAGCTTGGTC	GAT	CTAAGCTTGGTCGAT
																		BCv2_278		4	CTTGGATAAC	GAT	CTTGGATAACGAT
																		BCv2_3495		4	CAAGCCACCGTC	GAT	CAAGCCACCGTCGAT
																		BCv2_1572		4	CCTAGGTCTTC	GAT	CCTAGGTCTTCGAT
																		BCv2_3761		4	TTGACTTCCGGC	GAT	TTGACTTCCGGCGAT
																		BCv2_1777		4	CCAGACCGAAC	GAT	CCAGACCGAACGAT
																		BCv2_3193		4	TCTAGCCATCGC	GAT	TCTAGCCATCGCGAT
																		BCv2_988		4	CGCCAAGAATC	GAT	CGCCAAGAATCGAT
																		BCv2_1406		4	CCGGAGACATC	GAT	CCGGAGACATCGAT
																		BCv2_2447		4	TGAGGCATGGTC	GAT	TGAGGCATGGTCGAT
																		BCv2_3355		4	CGAGATTCGGAC	GAT	CGAGATTCGGACGAT
																		BCv2_1124		4	TCAACCTGATC	GAT	TCAACCTGATCGAT
																		BCv2_2257		4	TCCTGAGGTATC	GAT	TCCTGAGGTATCGAT
																		BCv2_360		4	AAGATGAATC	GAT	AAGATGAATCGAT
																		BCv2_2800		4	CCTGGAAGACGC	GAT	CCTGGAAGACGCGAT
																		BCv2_1789		4	TTGCACCGTTC	GAT	TTGCACCGTTCGAT
																		BCv2_1409		4	TCTAAGACTTC	GAT	TCTAAGACTTCGAT
																		BCv2_1176		4	CGAACATATTC	GAT	CGAACATATTCGAT
																		BCv2_2620		4	TTGGACTTATTC	GAT	TTGGACTTATTCGAT
																		BCv2_2519		4	CGAGGCAATGAC	GAT	CGAGGCAATGACGAT
																		BCv2_2679		4	TCGAGATTAATC	GAT	TCGAGATTAATCGAT
																		BCv2_1514		4	TTCGCCAACAC	GAT	TTCGCCAACACGAT
																		BCv2_2824		4	TCGGCACGAATC	GAT	TCGGCACGAATCGAT
																		BCv2_1692		4	TCCGTTCGGTC	GAT	TCCGTTCGGTCGAT
																		BCv2_2036		4	CCTTGGAGCCGC	GAT	CCTTGGAGCCGCGAT
																		BCv2_2389		4	CCTTAGGATGGC	GAT	CCTTAGGATGGCGAT
																		BCv2_3505		4	TCGGAGAACCGC	GAT	TCGGAGAACCGCGAT
																		BCv2_3481		4	CACCACCAATTC	GAT	CACCACCAATTCGAT
																		BCv2_2122		4	TTGAAGCCAGGC	GAT	TTGAAGCCAGGCGAT
																		BCv2_3234		4	CCTCCAATCGGC	GAT	CCTCCAATCGGCGAT
																		BCv2_2498		4	TTACAATGAATC	GAT	TTACAATGAATCGAT
																		BCv2_2406		4	TCCTGCATGATC	GAT	TCCTGCATGATCGAT
																		BCv2_789		4	CGCTTCCAAC	GAT	CGCTTCCAACGAT
																		BCv2_556		4	TGACAACTTC	GAT	TGACAACTTCGAT
																		BCv2_2951		4	CTTGGCCAACTC	GAT	CTTGGCCAACTCGAT
																		BCv2_2497		4	TCTTGGCAATGC	GAT	TCTTGGCAATGCGAT
																		BCv2_3682		4	AAGGCATCCAAC	GAT	AAGGCATCCAACGAT
																		BCv2_2020		4	CCGACCGGATTC	GAT	CCGACCGGATTCGAT
																		BCv2_3727		4	TTCATTCCGTTC	GAT	TTCATTCCGTTCGAT
																		BCv2_3149		4	CTGGCATCGGAC	GAT	CTGGCATCGGACGAT
																		BCv2_2339		4	CTTGACCTGGTC	GAT	CTTGACCTGGTCGAT
																		BCv2_3102		4	TTCTACCTCAAC	GAT	TTCTACCTCAACGAT
																		BCv2_2572		5	TCTAGTTGATTC	GAT	TCTAGTTGATTCGAT
																		BCv2_3765		5	CTGGACTTCCAC	GAT	CTGGACTTCCACGAT
																		BCv2_2153		5	TGAAGGAAGGTC	GAT	TGAAGGAAGGTCGAT
																		BCv2_1637		5	TCCAGATCGAC	GAT	TCCAGATCGACGAT
																		BCv2_3526		5	CAACAACCGGTC	GAT	CAACAACCGGTCGAT
																		BCv2_3063		5	TTCAACTCGAAC	GAT	TTCAACTCGAACGAT
																		BCv2_2752		5	CTCAATTAATTC	GAT	CTCAATTAATTCGAT
																		BCv2_2314		5	TCGAGGCTATTC	GAT	TCGAGGCTATTCGAT
																		BCv2_2477		5	TTCGAGAATATC	GAT	TTCGAGAATATCGAT
																		BCv2_3631		5	TCAACCTCCGGC	GAT	TCAACCTCCGGCGAT
																		BCv2_2586		5	CGGAAGTTGGAC	GAT	CGGAAGTTGGACGAT
																		BCv2_1710		5	CCTAATTCAAC	GAT	CCTAATTCAACGAT
																		BCv2_3076		5	CTTGAGCTCGAC	GAT	CTTGAGCTCGACGAT
																		BCv2_3092		5	TTCTTCCTCTTC	GAT	TTCTTCCTCTTCGAT
																		BCv2_1630		5	CTGAACCTCGC	GAT	CTGAACCTCGCGAT
																		BCv2_1792		5	TCGGCACCTTC	GAT	TCGGCACCTTCGAT
																		BCv2_2262		5	TTCAAGGTGTTC	GAT	TTCAAGGTGTTCGAT
																		BCv2_3146		5	TTCTGCATCAAC	GAT	TTCTGCATCAACGAT
																		BCv2_3486		5	CTTAACCACCAC	GAT	CTTAACCACCACGAT
																		BCv2_2709		5	TCTAAGCATTGC	GAT	TCTAAGCATTGCGAT
																		BCv2_2910		5	CAAGGAACGGAC	GAT	CAAGGAACGGACGAT
																		BCv2_2771		5	CCGCCAATTGGC	GAT	CCGCCAATTGGCGAT
																		BCv2_3598		5	TCTACTCCAATC	GAT	TCTACTCCAATCGAT
																		BCv2_2048		5	TCCTGAGAGAAC	GAT	TCCTGAGAGAACGAT
																		BCv2_3472		5	AAGGCACCGATC	GAT	AAGGCACCGATCGAT
																		BCv2_2209		5	TCCTGGTGGATC	GAT	TCCTGGTGGATCGAT
																		BCv2_275		5	TGGATGGAAC	GAT	TGGATGGAACGAT
																		BCv2_3367		5	TTGCATTCATTC	GAT	TTGCATTCATTCGAT
																		BCv2_2156		5	TTCTTCAAGATC	GAT	TTCTTCAAGATCGAT
																		BCv2_3720		5	TCGTTCCGAATC	GAT	TCGTTCCGAATCGAT
																		BCv2_1961		5	TTCCTTGCGGAC	GAT	TTCCTTGCGGACGAT
																		BCv2_2294		5	CTTGGAACTGTC	GAT	CTTGGAACTGTCGAT
																		BCv2_2324		5	TCCTTCCTGAAC	GAT	TCCTTCCTGAACGAT
																		BCv2_2069		5	TCCTGCAGGTTC	GAT	TCCTGCAGGTTCGAT
																		BCv2_3298		5	CCTGGCTTCGGC	GAT	CCTGGCTTCGGCGAT
																		BCv2_154		5	CGAACGGAAC	GAT	CGAACGGAACGAT
																		BCv2_3391		5	TCGGCCATTCGC	GAT	TCGGCCATTCGCGAT
																		BCv2_2142		5	CCTTGAAGAAGC	GAT	CCTTGAAGAAGCGAT
																		BCv2_3638		5	CCTAGCCTCCGC	GAT	CCTAGCCTCCGCGAT
																		BCv2_2852		5	CCTGAGCACGGC	GAT	CCTGAGCACGGCGAT
																		BCv2_2725		5	TACCATTAATTC	GAT	TACCATTAATTCGAT
																		BCv2_2115		5	CTGGACCAGGTC	GAT	CTGGACCAGGTCGAT
																		BCv2_3213		5	CGGAGGAATCTC	GAT	CGGAGGAATCTCGAT
																		BCv2_3396		5	AAGCCATTCAAC	GAT	AAGCCATTCAACGAT
																		BCv2_708		5	CACATTCATC	GAT	CACATTCATCGAT
																		BCv2_3811		5	AAGAATTCCTTC	GAT	AAGAATTCCTTCGAT
																		BCv2_1129		5	CAGCCTGAATC	GAT	CAGCCTGAATCGAT
																		BCv2_2764		5	AGCAATTGGATC	GAT	AGCAATTGGATCGAT
																		BCv2_2024		5	TCCGGACCGTTC	GAT	TCCGGACCGTTCGAT
																		BCv2_2689		5	CTGAAGGATTAC	GAT	CTGAAGGATTACGAT
																		BCv2_2011		5	TCGGCCGGAATC	GAT	TCGGCCGGAATCGAT
																		BCv2_3270		5	CTTAATTCGGTC	GAT	CTTAATTCGGTCGAT
																		BCv2_3402		5	TCAGGAATTCGC	GAT	TCAGGAATTCGCGAT
																		BCv2_3027		6	CTTAGGTCGGAC	GAT	CTTAGGTCGGACGAT
																		BCv2_1204		6	CGAACCATGGC	GAT	CGAACCATGGCGAT
																		BCv2_2718		6	CGGAGGCATTAC	GAT	CGGAGGCATTACGAT
																		BCv2_2487		6	TGAAGGAATGAC	GAT	TGAAGGAATGACGAT
																		BCv2_2436		6	CCTTGAGCATGC	GAT	CCTTGAGCATGCGAT
																		BCv2_3735		6	CCTTAATTCCGC	GAT	CCTTAATTCCGCGAT
																		BCv2_3266		6	TTCAATTCGATC	GAT	TTCAATTCGATCGAT
																		BCv2_2275		6	TCCTGGCTGTTC	GAT	TCCTGGCTGTTCGAT
																		BCv2_3339		6	TTGAACCTTCGC	GAT	TTGAACCTTCGCGAT
																		BCv2_2060		6	TCCTAGGAGATC	GAT	TCCTAGGAGATCGAT
																		BCv2_3781		6	CGACCTTCCGTC	GAT	CGACCTTCCGTCGAT
																		BCv2_2509		6	CAAGCAATGGAC	GAT	CAAGCAATGGACGAT
																		BCv2_2372		6	TTCTAGATGTTC	GAT	TTCTAGATGTTCGAT
																		BCv2_2340		6	TTGGACCTAATC	GAT	TTGGACCTAATCGAT
																		BCv2_3556		6	TCCTTATCCAAC	GAT	TCCTTATCCAACGAT
																		BCv2_963		6	TTCCTCAAGGC	GAT	TTCCTCAAGGCGAT
																		BCv2_3813		6	CTTCAATTCCAC	GAT	CTTCAATTCCACGAT
																		BCv2_2006		6	TCCTTCCGGATC	GAT	TCCTTCCGGATCGAT
																		BCv2_3385		6	AAGCATTCGTTC	GAT	AAGCATTCGTTCGAT
																		BCv2_1578		6	TCTCTCGGAAC	GAT	TCTCTCGGAACGAT
																		BCv2_2407		6	TTCTTGCATATC	GAT	TTCTTGCATATCGAT
																		BCv2_3635		6	CGGAACCTCCAC	GAT	CGGAACCTCCACGAT
																		BCv2_1428		6	CCTTGCACAAC	GAT	CCTTGCACAACGAT
																		BCv2_2583		6	TCTGAAGTTGGC	GAT	TCTGAAGTTGGCGAT
																		BCv2_371		6	TGACATGAAC	GAT	TGACATGAACGAT
																		BCv2_2907		6	CCAAGAACATTC	GAT	CCAAGAACATTCGAT
																		BCv2_1963		6	TTCTTGGCGAAC	GAT	TTCTTGGCGAACGAT
																		BCv2_2814		6	CTGGAAGGACTC	GAT	CTGGAAGGACTCGAT
																		BCv2_2377		6	TGGAGATAATTC	GAT	TGGAGATAATTCGAT
																		BCv2_2995		6	CTTAATCAATTC	GAT	CTTAATCAATTCGAT
																		BCv2_3544		6	CAGGCCAACCAC	GAT	CAGGCCAACCACGAT
																		BCv2_3308		6	CTTGGACTTCTC	GAT	CTTGGACTTCTCGAT
																		BCv2_2082		6	TCAACAGGAATC	GAT	TCAACAGGAATCGAT
																		BCv2_2032		6	TTCCTAGCCGAC	GAT	TTCCTAGCCGACGAT
																		BCv2_3619		6	CAAGGCTCCGTC	GAT	CAAGGCTCCGTCGAT
																		BCv2_2050		6	CTTGGAGAGGAC	GAT	CTTGGAGAGGACGAT
																		BCv2_1309		6	CCTGACTTATC	GAT	CCTGACTTATCGAT
																		BCv2_3464		6	CTGAAGCACCAC	GAT	CTGAAGCACCACGAT
